# Supplementary material for: A miRNAs catalogue from third-stage larvae and extracellular vesicles of Anisakis pegreffii provides new clues for host-parasite interplay
Source: Sci Rep. 2022 Jun 11;12:9667. doi: 10.1038/s41598-022-13594-3 (PMC9188560; doi:10.1038/s41598-022-13594-3)
Supplement: Supplementary file 2 — Supplementary Information 2. [file 41598_2022_13594_MOESM2_ESM.xlsx]

## Sheet: Supplementary Table
A.pegreffii miRNA ID	mature sequence	hairpin sequence	AS14 ID location	position	strand	mirBASE putative horthologue	ID mature	RFAM
ape-lin-4-3p	ACAGTATGAGCACCTCAGGGGCC	GTGACCTTTTCCCTGAGACCTCTGCTGTGACAGTACACAGAGTCACAGTATGAGCACCTCAGGGGCCAGGTTCC	scaffold0000181	48902	-	asu-lin4-3p	MIMAT0021416
ape-lin-4-5p	TCCCTGAGACCTCTGCTGTGA	GTGACCTTTTCCCTGAGACCTCTGCTGTGACAGTACACAGAGTCACAGTATGAGCACCTCAGGGGCCAGGTTCC	scaffold0000181	48865	-	asu-lin4-5p	MIMAT0021415
ape-miR-100a-5p	AACCCGTAGATCCGAACTTGTGTT	AACGGCGCATCAACCCGTAGATCCGAACTTGTGTTTTTTAGTTTTGCTAACATGAGCTCGGCACTCGGGTAGATCGCCTC	scaffold0000023	216592	+	asu-miR-100a-5p	MIMAT0021487	mir-10
ape-miR-100b-5p	AACCCGTAGAATCGAATTTGTGTT	ACTCTCGGTCAACCCGTAGAATCGAATTTGTGTTTAGCAAATAAAAAAGCACGATTCGTTTTTCGGGTAGACCGAATGC	scaffold0000060	142491	+	asu-miR-100b-5p	MIMAT0021489	mir-10
ape-miR-100c-5p	ACGTTTCGGTGCCCGGGTTGG	TGCAGAGTGTCCAACCCGGGCACCGAAACGTGTATTCAAATACCAACACGATTTCGGAGCTACGGGTAAAACGCACATCGCTG	scaffold0000010	80240	+	asu-miR-100c-5p	MIMAT0021491	mir-10
ape-miR-1175-3p	TGAGATTCTCATTCCTCCATTT	GCTTGTCAATGAAGTGGAGGATCGGGTCTGCACTGAGTATTTTATTGCAGTGAGATTCTCATTCCTCCATTTAGCTGATTATCCA	scaffold0000532	6072	+	asu-miR-1175-3p	MIMAT0021534
ape-miR-1175-5p	AAGTGGAGGATCGGGTCTGCACT	GCTTGTCAATGAAGTGGAGGATCGGGTCTGCACTGAGTATTTTATTGCAGTGAGATTCTCATTCCTCCATTTAGCTGATTATCCA	scaffold0000532	5994	+	asu-miR-1175-5p	MIMAT0021533
ape-miR-124-3p	TAAGGCACGCGGTGAATGCCA	TTGCATTTGCGAATCGCTTTCACCGGTGACTTTGGTGTGAAAAAGCGACAACTAAGGCACGCGGTGAATGCCAATCGCTTTTGCATTAG	scaffold0000046	42455	+	asu-miR-124-3p	MIMAT0021496
ape-miR-124-5p	CGCTTTCACCGGTGACTTTGGT	TTGCATTTGCGAATCGCTTTCACCGGTGACTTTGGTGTGAAAAAGCGACAACTAAGGCACGCGGTGAATGCCAATCGCTTTTGCATTAG	scaffold0000046	42428	+	asu-miR-124-5p	MIMAT0021495
ape-miR-133-3p	ATTGGTCCCCTTCAACCAGCTA	CGATCACGATTTTCGTAGCTGGTTGAAGGGGACCAATTGATACACGAAACACAATTTGGCTCGGCTGCAACCAGCTACGTCAACGGAGTGCTTAGG	scaffold0000169	48110	-	asu-miR-133-3p	MIMAT0021498	mir-133
ape-miR-1-3p	TGGAATGTAAAGAAGTATGTA	TTCTGTTGCATCGTACTTCTTTACATCGCCATACTGGTATTTCAAAGAGCTATGGAATGTAAAGAAGTATGTAGTTACTGAA	scaffold0000169	36805	+	asu-miR-1-3p	MIMAT0021423
ape-miR-1822-3p	GAGCTGCCCTCTGAAAGATTGA	TTCAAACAAAATAGCGTCAATCTTTCAGAGGGCAGCTCGGAACATTATTAAAACCGATAGCTGAACCTAATGAAAGACTTACGTTATGG	scaffold0001026	2154	-	asu-miR-1822-3p	MIMAT0021536
ape-miR-1822-5p	AGTCTTTCATTAGGTTCAGCTATCGG	TTCAAACAAAATAGCGTCAATCTTTCAGAGGGCAGCTCGGAACATTATTAAAACCGATAGCTGAACCTAATGAAAGACTTACGTTATGG	scaffold0001026	2187	-	asu-miR-1822-5p	MIMAT0021535
ape-miR-228-5p	AATGGCACTAGATGAATTCACGG	TGCGTATCACTCAATGGCACTAGATGAATTCACGGTCCATTTGTAATTTTCCGTGTATTCGCCAGTTCCATAGAGTTACGCTACCGTT	scaffold0000666	10665	+	asu-miR-228-5p	MIMAT0021503	mir-263
ape-miR-252-5p	CTAAGTAGTAGTGCCGCAGGTGA	GGTTGACACCAAGCTAAGTAGTAGTGCCGCAGGTGAATGGTTTATTCAAATTACCTGCACTCTGCTGCTTAACTTGGATTCATCC	scaffold0000289	4366	+	asu-miR-252-5p	MIMAT0021509
ape-miR-279a-3p	TGACTAGATCCATACTCAGCT	CTTTTAAGTCACCTTCCTGGCTGGGCATGGCTCTATGTCATGCTATAATTGTTTCATGACTAGATCCATACTCAGCTAGGTGTATGGCGCCGTTTGCTTAC	contig0016443	356	+	asu-miR-279a-3p	MIMAT0021512
ape-miR-279a-5p	CTGGGCATGGCTCTATGTCATG	CTTTTAAGTCACCTTCCTGGCTGGGCATGGCTCTATGTCATGCTATAATTGTTTCATGACTAGATCCATACTCAGCTAGGTGTATGGCGCCGTTTGCTTAC	contig0016443	300	+	asu-miR-279a-5p	MIMAT0021511	mir-279
ape-miR-283-5p	CAATATCAGCAGGATCGATCTGA	ATTGTTCAAGGACAATATCAGCAGGATCGATCTGACTGTGAACGAGACCAGACCCATCTGTCGATATTGCCCGCGGGCAGTC	scaffold0002864	5133	+	asu-miR-283-5p	MIMAT0021519
ape-miR-2a-3p	TATCACAGCCAGCTTTGATGTGC	AATGACGACCACAGCACATCAAAGCTGGCTGTGATATGAGATCGATCACAACAAATCACTACCACTTTGACGCGCTGGAGCTGCCT	scaffold0000089	25036	-	asu-miR-2a-3p	MIMAT0021426	mir-2
ape-miR-2b-3p	TATCACAGTACGATTTGGCCCA	CGGATGAAATTGATGGGCCAAATCGTACTGTGATACAAAAACGCATTTAAAGATACAATGAATCACCGAACGATTGAGCATATCAA	scaffold0003823	3082	-	asu-miR-2b-3p	MIMAT0021428
ape-miR-2b-5p	TGCTCAATCGTTCGGTGATTCA	CGGATGAAATTGATGGGCCAAATCGTACTGTGATACAAAAACGCATTTAAAGATACAATGAATCACCGAACGATTGAGCATATCAA	scaffold0003823	3059	-	asu-miR-2b-5p	MIMAT0021427
ape-miR-34-3p	AACGGCTATCACCACTGCCGCCC	GGTTTACCGGCTGGCAGTGTGGTTAGCTGGTTGTCAGCAAAGGGACAACGGCTATCACCACTGCCGCCCTGGTGAGCGC	scaffold0000009	141872	+	asu-miR-34-3p	MIMAT0021438
ape-miR-34-5p	TGGCAGTGTGGTTAGCTGGTTGT	GGTTTACCGGCTGGCAGTGTGGTTAGCTGGTTGTCAGCAAAGGGACAACGGCTATCACCACTGCCGCCCTGGTGAGCGC	scaffold0000009	141840	+	asu-miR-34-5p	MIMAT0021437	mir-449
ape-miR-36b-3p	TCACCGGGTGAACATTCATTGT	ACAATGTGGTCGACTGTGAATGTTTGCTACGGTTGGCACAATTCAGTATGCTAGCGCTCACCGGGTGAACATTCATTGTTGGCTCATTG	scaffold0001180	6981	+	asu-miR-36b-3p	MIMAT0021442
ape-miR-36b-5p	TGTGAATGTTTGCTACGGTTGGC	ACAATGTGGTCGACTGTGAATGTTTGCTACGGTTGGCACAATTCAGTATGCTAGCGCTCACCGGGTGAACATTCATTGTTGGCTCATTG	scaffold0001180	6957	+	asu-miR-36b-5p	MIMAT0021441
ape-miR-43d-5p	AACCCGATGTGGCTGTTATACT	GGGTTGCAGTAACCCGATGTGGCTGTTATACTGTAACTAATAAGCCGAGTATCACAGTCTCATCTGGTCACCGCCTCTTCGT	contig0029066	65	+	asu-miR-43d-5p	MIMAT0021433
ape-miR-44a-3p	TGACTAGAGACACATTCAGCT	CGAGAGATGAATCTGGATGTCTCTCGCAGTCATACGGTCTTTGAGTAAAATCTATGACTAGAGACACATTCAGCTTTATTACTCGT	scaffold0001180	7572	+	asu-miR-44a-3p	MIMAT0021456	mir-44
ape-miR-44a-5p	CTGGATGTCTCTCGCAGTCATA	CGAGAGATGAATCTGGATGTCTCTCGCAGTCATACGGTCTTTGAGTAAAATCTATGACTAGAGACACATTCAGCTTTATTACTCGT	scaffold0001180	7545	+	asu-miR-44a-5p	MIMAT0021455
ape-miR-49-3p	AAGCACCATGTGAAGCTGCTAT	TATAATCAACGGTCGTATAGCAGCTTCACATGGTGCTTCGAATTCGGACGCAACGGAGCACATCCACATGAAACCACGAATCGCACGTTGATATCATACTTTCATA	scaffold0000080	123005	-	asu-miR-49-3p	MIMAT0021460
ape-miR-49-5p	CGTGGTTTCATGTGGATGTGCTCCG	TATAATCAACGGTCGTATAGCAGCTTCACATGGTGCTTCGAATTCGGACGCAACGGAGCACATCCACATGAAACCACGAATCGCACGTTGATATCATACTTTCATA	scaffold0000080	12955	-	asu-miR-49-5p	MIMAT0021459
ape-miR-50-3p	TGATATGTCTGGTATTCTTGGGTT	ATGCCCGATGCATTGCATAACGATGATACGTCTGAGATACTGGTTGACAAAAACCCAACCCAAGAATACCAGACATATCAACGCTGCAC	scaffold0000193	2791	-	asu-miR-50-3p	MIMAT0021462
ape-miR-50-5p	CCAGTATCTCAGACGTATCATC	ATGCCCGATGCATTGCATAACGATGATACGTCTGAGATACTGGTTGACAAAAACCCAACCCAAGAATACCAGACATATCAACGCTGCAC	scaffold0000193	2745	-	asu-miR-50-5p	MIMAT0021461
ape-miR-5353-3p	TCATTGCGAGTTTGTTCGGCTCA	CGTGCACCTTCAGCCGAACAACAAGCGGTGTGAGTTTATCATATAGAACTCATTGCGAGTTTGTTCGGCTCATGGTGTGCGATCTGGCA	scaffold0000030	181600	+	asu-miR-5353-3p	MIMAT0021567
ape-miR-5358a-3p	TACCCGTAATTGCCATGACTGTT	TAAGGCCTGGGAGGCGGTTGTGGTACTGCGCTGGTATGTTGTTAGAATTAATCATACCCGTAATTGCCATGACTGTTTCCCAGACT	scaffold0000023	115395	+	asu-miR-5358a-3p	MIMAT0021579
ape-miR-5358a-5p	CGGTTGTGGTACTGCGCTGGTATG	TAAGGCCTGGGAGGCGGTTGTGGTACTGCGCTGGTATGTTGTTAGAATTAATCATACCCGTAATTGCCATGACTGTTTCCCAGACT	scaffold0000023	115358	+	asu-miR-5358a-5p	MIMAT0021578
ape-miR-5359-5p	TCAAGGATTGCAGATATTGGTA	TCTTTGTCAGCTCAAGGATTGCAGATATTGGTATTCGATCAGCATTACCAATATAGACAATCCCAGACCAGACGACAAT	scaffold0000207	18554	+	asu-miR-5359-5p	MIMAT0021580
ape-miR-5360-5p	ACGAATCGTCGAATCGGATGTCT	GGTGCCCAAAGCACGAATCGTCGAATCGGATGTCTTTGTAATTGAACAGAAATTCGAATCGACGTTCGACCTGTGGTCACT	scaffold0000270	22805	+	asu-miR-5360-5p	MIMAT0021582
ape-miR-5361-5p	TGGGATATCTTGGAAGTTTTCA	CAAAATCAGGGACAAGATAGAAGCTTTCTGTTCAAGTAAAATCTTGAAAACTTCCAAGATATCCCAGATTCGGATGCTCAT	scaffold0000248	45313	-	asi-miR-5361-5p	MIMAT0021584
ape-miR-5364-3p	AGAGGTATTGTTTATTGGCTAA	AGAATTCAGCTGATAAACCTTACTTCGACTGCTATACGTAATGAATGCAGAGGTATTGTTTATTGGCTAATTTCTTGGCTTATATTACT	scaffold0003330	4310	+	asu-miR-5364-3p	MIMAT0021591
ape-miR-5364-5p	AGCTGATAAACCTTACTTCGACTGC	AGAATTCAGCTGATAAACCTTACTTCGACTGCTATACGTAATGAATGCAGAGGTATTGTTTATTGGCTAATTTCTTGGCTTATATTACT	contig0002456	550	+	asu-miR-5364-5p	MIMAT0021590
ape-miR-5366-3p	TTAGCAGCATGGCGCATTTGCG	TTAGACATTGGCACGCAAATGCGCCATGCTGCTAATTTTCGATAAACCAAATTAGCAACACAGTGCATTTACGTGCTCGTGACTGA	scaffold0002903	4935	-	asu-miR-5366-3p	MIMAT0021595
ape-miR-5366-5p	TAAATGCACTGTGTTGCTAATT	TTAGACATTGGCACGCAAATGCGCCATGCTGCTAATTTTCGATAAACCAAATTAGCAACACAGTGCATTTACGTGCTCGTGACTGA	scaffold0002903	4985	-	asu-miR-5366-5p	MIMAT0021594
ape-miR-57-5p	TACCCTGTAGTACCGAGCTGTGTTT	TTATTTCGTTTACCCTGTAGTACCGAGCTGTGTTTTAGTACATGATTATACACAATCGGTTATTGGGTAAATGGCGTTAAC	scaffold0003393	730	+	asu-miR-57-5p	MIMAT0021464	mir-10
ape-miR-67-3p	TCACAACCTCCTTGAGTGAGTTGA	AGCTTGCTCAGCAGGATTGTTTGATGTTTGTTTTTTTCATCACAACCTCCTTGAGTGAGTTGAAAGATCTTAT	contig0028242	200	+	asu-miR-67-3p	MIMAT0021524
ape-miR-71-3p	TATCACTATTCTGTTTTTCGCC	AGAAACGAGGCGAAAAACAGAATAGTGATACGACTTTATGAAACGTCTCACTACCCATGTCTTTCACCACATTCCCGCT	scaffold0000089	25949	+	asu-miR-71-3p	MIMAT0021467
ape-miR-71-5p	TGAAAGACATGGGTAGTGAGACG	AGAAACGAGGCGAAAAACAGAATAGTGATACGACTTTATGAAACGTCTCACTACCCATGTCTTTCACCACATTCCCGCT	scaffold0000089	25902	+	asu-miR-71-5p	MIMAT0021466	mir-71
ape-miR-72-5p	AGGCAAGATGTTGGCATAGCTGA	GGCGGTGCGGAAGCATGGCCTTATGTAGCAGGGCTGAATCCGAAGCTCTGTTCAGCTATGCCAACATCTTGCCTGCTCCCATTGAA	scaffold0000029	48955	-	asu-miR-72-5p	MIMAT0021468
ape-miR-7-5p	TGGAAGACTGGTGATTTTGTTGTT	CAGTGTAACGGCTGCCAGTTGGAGACTCAGGATTTGCTGTTATAGTTGCAATTAAACAACAAAATCACCAGTCTTCCATCTGGAAGGGA	scaffold0000187	12978	-	asu-miR-7-5p	MIMAT0021429
ape-miR-76-3p	TTCGTTGTTTATGAAACCTGCTT	GGTTTTCAATATCAACGAATATTTCTGATTCAGAACTAACTTATTCGTTGTTTATGAAACCTGCTTAGCCGACTGGACGAGGTCCTTGT	scaffold0000751	2952	+	asu-miR-76-3p	MIMAT0021471
ape-miR-791-5p	CTGGTCTGTTTTGTGTCCAAAGT	ACAGTAAGCAGTAGTGTGCAGGCCTGGAGAGTGCCAAAGTGACCACACTGCATACTTTGGACACAAAACAGACCAGCACCCCACAGGCAAT	scaffold0003823	1590	+	asu-miR-791-5p	MIMAT0021529
ape-miR-79-3p	ATAAAGCTAGGTTACCAAAGCT	TGCATTTCTCTTTGGTTATCTGGCTGTATGAGTGATCTGTAACGTCATAAAGCTAGGTTACCAAAGCTAAGAGCAAT	scaffold0000042	72753	+	asu-miR-79-3p	MIMAT0021473
ape-miR-79-5p	TTTGGTTATCTGGCTGTATGA	TGCATTTCTCTTTGGTTATCTGGCTGTATGAGTGATCTGTAACGTCATAAAGCTAGGTTACCAAAGCTAAGAGCAAT	scaffold0000042	72719	+	asu-miR-79-5p	MIMAT0021472	mir-9
ape-miR-81a	TGAGATCATTGTGAAAGCTCTT	TCTGCAGAATGCCTGTTACTCTCTGAGATCATTGTGAAAGCTCTTTGCCTTGCTTGTGTCA	scaffold0000051	151955	+	asu-miR-81a	MI0018555	mir-81
ape-miR-83-3p	TAGCACCATTTAAATTCAGCAT	GATCGAGGATGATGATCTCAAAAATGCTGAATTTAAATGGTGCTAGAGATAGATGATTTCCGTCCAGCACACAAACAAATTCAGGATTCAGAGATCTAAAA	scaffold0000079	110188	-	asu-miR-83-3p	MIMAT0021476	mir-83
ape-miR-83-5p	CCTGAATTTGTTTGTGTGCTGGA	GATCGAGGATGATGATCTCAAAAATGCTGAATTTAAATGGTGCTAGAGATAGATGATTTCCGTCCAGCACACAAACAAATTCAGGATTCAGAGATCTAAAA	scaffold0000079	110251	-	asu-miR-83-5p	MIMAT0021475	mir-83
ape-miR-84-3p	GCAGATTTTAGGCTATCTCGAC	AGACATAGATCGATGCTGTCGAGATAGCCTAAAATCTGCGATGAATAATTGCACTCGCAGCTTTATAAACTACCTCATCAGCCATTCGA	contig0000687	3920	+	asu-miR-84-3p	MIMAT0021478
ape-miR-86-3p	CTGGGCTGAGGTTCACTTAGG	ATTATAGCCTCCAGCCTAAGTGAACCTCAGCCCAGCTTATTCCATTTCTAAGACTGTGGCAAAGCATTCACTTAACTGGCCTGCCACCT	scaffold0000099	79120	-	asu-miR-86-3p	MIMAT0021480	mir-86
ape-miR-86-5p	TAAGTGAATGCTTTGCCACAGTCT	ATTATAGCCTCCAGCCTAAGTGAACCTCAGCCCAGCTTATTCCATTTCTAAGACTGTGGCAAAGCATTCACTTAACTGGCCTGCCACCT	scaffold0000099	79170	-	asu-miR-86-5p	MIMAT0021479	mir-86
ape-miR-87a-3p	GTGAGCAAAGTCTCAGGTGTTG	TCCATTCCGCCTGACACTACGTCTCAACCTCTGAAATGTCGAGCAGGTGAGCAAAGTCTCAGGTGTTGTGGCCATATTC		35647	+	asu-miR-87a-3p	MIMAT0021482
ape-miR-87a-5p	CCGCCTGACACTACGTCTCAACCT	TCCATTCCGCCTGACACTACGTCTCAACCTCTGAAATGTCGAGCAGGTGAGCAAAGTCTCAGGTGTTGTGGCCATATTC	scaffold0000199	35605	+	asu-miR-87a-5p	MIMAT0021481
ape-miR-87b-3p	GTGAGCAAAGTTTCAGGTGTTC	TGCTAAGAGAGTGCTCGACGCCTGGAACTTAGACTCAACCTCAGTGTAATTGCGTAGGTGAGCAAAGTTTCAGGTGTTCGAGCGCCTTT		16465	+	asu-miR-87b-3p	MIMAT0021484
ape-miR-87b-5p	CGCCTGGAACTTAGACTCAACCT	TGCTAAGAGAGTGCTCGACGCCTGGAACTTAGACTCAACCTCAGTGTAATTGCGTAGGTGAGCAAAGTTTCAGGTGTTCGAGCGCCTTT	scaffold0000890	16422	+	asu-miR-87b-5p	MIMAT0021483
ape-miR-92-3p	TATTGCACTCGTCCCGGCCTGA	TGATGAACGTGCAATCAGGCCGGGACGAGTGCAATATTACCATTGCAAAATCGGAATAATGCAGGCGACTCGGCCTAATTGCATAT	scaffold0000323	45356	-	asu-miR-92-3p	MIMAT0021486
ape-miR-9-3p	ATAAAGCTGGACGACCGAAGTAA	CTAGAGGCCATTACTTCGGTCGTCCAGCTTTATGACGGTTTCATCCGGTACTCATACAGCTAGATAACCAAAGAAATTGCCCACTGCAA	scaffold0000077	78492	-	asu-miR-9-3p	MIMAT0021432	mir-9
ape-miR-9-5p	TCTTTGGTTATCTAGCTGTATGA	CTAGAGGCCATTACTTCGGTCGTCCAGCTTTATGACGGTTTCATCCGGTACTCATACAGCTAGATAACCAAAGAAATTGCCCACTGCAA	scaffold0000077	78543	-	asu-miR-9-5p	MIMAT0021431	mir-9
ape-miR-993-3p	TAAGCTCGTCTCTACAGGCAGG	ATGATCCTGCCTGTAGAGACGAGCTTATTTTGATCTGTGCAGATAAACGCGCTTCTACAGGGTCAACCATTCAGGCAATTT	contig0003612	1610	-	asu-miR-993-3p	MIMAT0021532
ape-miR-993-5p	ACCCTGTAGAAGCGCGTTTATC	ATGATCCTGCCTGTAGAGACGAGCTTATTTTGATCTGTGCAGATAAACGCGCTTCTACAGGGTCAACCATTCAGGCAATTT	contig0003612	1652	-	asu-miR-993-5p	MIMAT0021531
ape-novel-miR-0	TGACAATAACTCACTGCAGAATA	TTACTCGATATTCTGCAGTGTTATTGTCAGTTCTAACATTGTTAAAACTGACAATAACTCACTGCAGAATATCGAGTAATT	scaffold0000009	69409	+	mdo-miR-12382-3p	MIMAT0050328
ape-novel-miR-100	TTTACAACGGGAGAACGGTATCA	TTTTGATACCGTTCTTCCGTTGTAAACATTACTGTATTCGGTGGAATGTTTACAACGGGAGAACGGTATCAAAATGTTTAT	contig0030547	138	+	hco-miR-5967	MIMAT0023474	mir-360 mir-460 mir-233
ape-novel-miR-103	TGGAATAGAGCAGTTTGGCTGGA	CTATTCCAGTCGAACTGTTCGATTCCACCGAGTAGAGCAGAGAAAAACTGGAATAGAGCAGTTTGGCTGGAAATGGACGCG	scaffold0000022	60441	+	mmu-miR-6960-5p	MIMAT0027820
ape-novel-miR-105	TGAATAGCGTGTGTTGTTGAACA	TGCACCTTCTTATTACAACAACAGCGAAATTTAATGAAAGTAGTCAATTGAATAGCGTGT GTTGTTGAACAAGAGCAACAT	scaffold0000033	171916	-	cel-miR-2215-3p	MIMAT0011446
ape-novel-miR-106	TTCGAAAACACTTATGAGACTGA	CAGTCTCATGACTGTTTTCGAAATAAGCAGCATCTTGATGCTGCTTATTTCGAAAACACTTATGAGACTGATTGATCGCGT	scaffold0000043	114522	+	gma-miR10419	MIMAT0041665
ape-novel-miR-113	TGTTGATGACCACGTGAACTGAA	TTCGATTGCTTGTTGATGACCACGTGAACTGAACTGAATTTACTTATTCAGTTTTATGGCCATCAGTTGAGCATCATCTGT	scaffold0000083	73809	-	ppc-miR-8364i-5p	MIMAT0033216
ape-novel-miR-118	AATTTCGTTCGGATGCCATCA	ATTAAACTGGAATTTCGTTCGGATGCCATCAGTACTATGGAGTTATTAGTGATGGTATCCGAGCGAAATTTCATGTC	scaffold0000125	60380	-	ppc-miR-235-5p	MIMAT0032854
ape-novel-miR-12	ATGCACGTCCGATTTGTA	CAAATTGGGGATGCACGTCCGATTTGTACCTATCTGACCGATACAAATCAGACTCACATCTCTAATAAAAT	scaffold0000057	30609	+	no match
ape-novel-miR-124	TACTGGCCTTCTAAACTCAACGA	TTGACCTCGCTGAGTCTGGTTGGCAAGTTGGTTGAATAAACTGGATCCTACTGGCCTTCTAAACTCAACGAGATGATCTTC	scaffold0000215	20406	-	prd-miR-240-3p	MIMAT0030593
ape-novel-miR-125	GTGGTTAACGAGCGAATA	CAAGTCTTCGACTACTCGCTCGTTAGCCGCTGTTAATTGGTCAGTGGTTAACGAGCGAATAGTCAAACAAA	scaffold0000220	57397	-	no match
ape-novel-miR-127	TAAAAAGGAGAGGAATCA	GCATCATGATTATTCTTCTTCTTCTTACGTTTTTCCATTGTCGTAAAAAGGAGAGGAATCATGTTGTTAGC	scaffold0000240	19717	-	no match
ape-novel-miR-13	ATTCTGCTAAAATCTGTTTCCA	ATGGATGGAAACTGTTTTTAGCAGACTGTTGATAAACCTTCGCCAACATTCTGCTAAAATCTGTTTCCATTTGTTTGCA	scaffold0000063	41761	+	dme-miR-1014-5p	MIMAT0020907
ape-novel-miR-131	TGTAGCGGTTAGCACTCAGGA	GGACCCGTGGTGTAGCGGTTAGCACTCAGGACTTTGAATCATGACTAGTGCTGAGGTGCT TATTGATATGCATTTGA	scaffold0000355	1	-	zma-miR397a-3p	MIMAT0015352
ape-novel-miR-132	CTGAACGTCTGAGCGCTTCA	CGTCAGGAGTTGAATGAAGCGCTCAGACGTTCAGATTTCCAAATCCTCCACCCCGGCCTCCATAACTCTTTATGACGAGATA	scaffold0000358	42323	-	no match
ape-novel-miR-133	TGTTAACTGCCTGTAAAATTCGA	AGCAGCTCATCAAATTTTACAAACAATTAACAGAAAACAAGTCTATTTTGTTAACTGCCTGTAAAATTCGACGAACTGGGA	scaffold0000396	29032	-	osa-miR1866-3p	MIMAT0009212
ape-novel-miR-134	CTTCGAACACATGTAAGACACAA	TGTGTGTTACCTGTGTTCGAAGAATGTGTCGTAACAATCAGATACATTCTTCGAACACAT GTAAGACACAAATTGCCTGTT	scaffold0000405	16856	-	no match
ape-novel-miR-139	TAGAACACATGAAACAATCA	TTCTTTGTAAAATTCGATTGTTTCGTGTGTTCTGATTTGTAAAATTAGAACACATGAAACAATCAAATTTTTTAC	scaffold0000698	12006	-	no match
ape-novel-miR-14	TCAGAGGTAGGGCTGAAACTAA	TGCATATGAATTTGTTTCACTCCACCTCATTGAGAGTAGGCACACCCTCAGAGGTAGGGC TGAAACTAAGACGCTTTGA	scaffold0000084	27908	+	sfr-miR-10506-5p	MIMAT0041952
ape-novel-miR-140	AGGAATAACTGAAACTGATATCA	ACATGTGATATCAGTTTCAGCTATTCCTGAGAAATATTTCACGTGGACAGGAATAACTGAAACTGATATCACATGTACATT	scaffold0000717	20677	-	no match
ape-novel-miR-141	ATCAAGCTGGACGTGAATA	AAGCTGGGTTGATGTCGAGCGTGAGAAGATTGACGATCAGTACTATCAAGCTGGACGTGAATATGTCTATTTG	scaffold0000723	7479	-	no match
ape-novel-miR-142	AGTTCACGGCTATGTAAATGATA	AACTAACCGCATTTACATAGCCGTGAACCATCATAATGGCATTATGATAGTTCACGGCTATGTAAATGATAAAAAACACAT	scaffold0000947	6164	-	no match
ape-novel-miR-145	GTGGTATGATTCTCGCTTA	CTCAAGAGGGGGTCGGGACTGTAAAACCACGGCTGAGTGGTCTAGTGGTATGATTCTCGCTTAGGGTGCGAGA	scaffold0001440	8927	-	no match
ape-novel-miR-147	ATCTGGAGATCTGTCTGAAA	TCGAAGAGTCTGGTGAGCACATCATCGCCGGTGCAGGCGAACTGCATCTGGAGATCTGTCTGAAAGATCTGGAAG	scaffold0001611	7628	-	chi-miR-3431-3p	MIMAT0036160
ape-novel-miR-148	ATGCGTCATATTAGAACTCGGCA	CACATTGATGATGCGTCATATTAGAACTCGGCAAGCACTGAATTGTTTTGTTGAGTGTCGAATGAACGCGAAATAAATTCG	scaffold0001611	9328	-	sma-miR-8408-3p	MIMAT0033521
ape-novel-miR-150	TAAGATAGACAGACACTGAA	CTATCAGCCACCTCAATGTCTTCTATCTTATTGGATATTTGACAATAAGATAGACAGACACTGAAGTGGCTGATA	scaffold0001919	237	-	no match
ape-novel-miR-154	TTTAGCACTGAAGAGAAC	GTGCGAGTTCCCTTTAGCACTGAAGAAAATTGTGCGAGTTCTCTTTAGCACTGAAGAGAACTATGCGAGTT	scaffold0002211	2324		cel-miR-36-5p	MIMAT0020304
ape-novel-miR-155	CGAAATTTGCGAGCATGATGGCA	CATCACGTTGTGCCATCATCCTCGCAAGTTTGGCGGATAATAAATACGCGAAATTTGCGAGCATGATGGCACAACGAAATG	caffold0002324	1813	-	no match
ape-novel-miR-157	TCTGACTTGATATGCTGTGAACA	ATTCACAGCATATCAAGTCAGAGATGGCGATAGTGCGCTACTGCCATCTCTGACTTGATATGCTGTGAACATGAAGAAGTG	scaffold0002458	5598	-	aga-miR-12419-5p	MIMAT0050473
ape-novel-miR-161	CGATGAATTGCTCCCTTTGAATA	TTATATTCAAAGGGAGCAATTCATCGCATCGCATTTTTTGATGCGATGCGATGAATTGCTCCCTTTGAATATATCGCTATT	scaffold0003011	4853	+	dme-miR-281-3p	MIMAT0000345	mir-46
ape-novel-miR-164	AAGCCATTCGTTTGGGCAGGTA	TTCTATGGCAAAGCCATTCGTTTGGGCAGGTATTGAGCACCATGCTTATAACTATAACCT TATCACGATTGGCGAAATT	scaffold0003196	37	-	bfl-miR-10a-3p	MIMAT0009467
ape-novel-miR-167	TTCATCAGGCCAATTTTA	TCGTAGCCTAAAGTTGACCGGTGAGATTTGTAAATTGAAATATTTCATCAGGCCAATTTTAGTCTCCGATC	contig0006252	1049	-	no match
ape-novel-miR-17	CTCTTCACCGACTGAGCCCCCA	CGACGTTCGGGAGCTGAATCGGTGAAATGGGTTAATTTATGAACGAACTCTTCACCGACTGAGCCCCCAGATGTTGTTC	scaffold0000174	69851	+	no match
ape-novel-miR-172	CGGCAGTTCCAACTTGGACGTA	CGACGGCAATTCCAACTTGGATGCACGTCGTCGAATCGATATTCCGACGGCAGTTCCAACTTGGACGTACGTCGTCGAA	contig0000694	4220	+	bmo-miR-3311	MIMAT0015500
ape-novel-miR-177	TATTATGCACACTTTTATGCACA	CCAAAGGCCGTGCATTAAGATGTGCATAAAATCCTTGTGTTATGGTGGTATTATGCACAC TTTTATGCACAGCCTTCAGAC	scaffold0004540	127	-	bma-miR-60	MIMAT0031759
ape-novel-miR-18	CAGCATGTTCTCGTTTCGTTCCA	TCAGTTACGACAGCATGTTCTCGTTTCGTTCCATGGTTGTACGAATTGGAATGATCCTTTATACATGCAATATCGTAGTGA	scaffold0000186	21994	+	mmu-miR-698-3p	MIMAT0003488
ape-novel-miR-181	AGTTGATTGGGGAATGCATTA	ATGTTTAAGCTAATCAATTCCCCAATCAACACGTATTGTTACTCCGAGTTGATTGGGGAATGCATTAGCTTGATAAG	contig0002603	872	-	iltv-miR-I1-5p	MIMAT0012723
ape-novel-miR-184	GGCTCAGTGGTCTAGTGGTATGA	ACAGGTCAACGCTGGATCATGTAAAGTTTATGTGACATGTTTCCCGTCGGCTCAGTGGTC TAGTGGTATGATTCTCGCTTT	contig0002984	2	-	hsa-mir-4448	MIMAT0018967
ape-novel-miR-185	CAGCATCAGCAATACAAGACAA	TAGCCAAGTGTTCAGCTTGCATTGTTGATGCCTCGGAGCACACACCGCAGCATCAGCAAT ACAAGACAATAATAAAAAC	scaffold0006222	559	-	hpo-miR-10131-5p	MIMAT0040841
ape-novel-miR-188	GTAGCGACGTGGAGCACGA	TGGGGACAAACTAATCGTGCTCCACGTCGCTACAACCGCGCCAAAAGAGGTCGAATCAGCCCTCGAAACACGAGTTTGGC	contig0003649	800	-	no match
ape-novel-miR-189	ATAGATTTTTGACACAGTGATTA	CATGTTGCTGTAATTAGAAGTGTCAAAAATCTATTAACAATATTGTTAATAGATTTTTGACACAGTGATTACGTATGCCAT	contig0003809	340	+	dps-miR-988-5p	MIMAT0012233
ape-novel-miR-19	TGATGATGATGATGATGATA	GAATTCAGTGTTATTCATTTCTCGTGGTTAGAAAATGATTGATTTTGATGATGATGATGATGATAATAGTGATGA	scaffold0000228	45822	+	ath-miR5658	MIMAT0022431
ape-novel-miR-191	GCAGTGTGACCACATTCCGAACA	GATTATGATTGCCGTTCACAGAATGTGATCGCCACTTCCCTTTGATGGGCAGTGTGACCACATTCCGAACAATCACTACTT	contig0004181	1843	-	oan-miR-1414-3p	MIMAT0007256
ape-novel-miR-192	TGTTGATTGGAGAATGCATTA	ATGTTTAAGCAAATGTATTCCCCAATAAACGCGTATTGTTACTCTTTGTTGATTGGAGAATGCATTAGCTTGGTAAG	contig0004568	1652	-	cel-miR-5548-3p	MIMAT0022188
ape-novel-miR-193	TTCAATGCAAAAGAGAGCTCGCA	AAGAGAGCTCGCACAGTTCTTCAATGCAAAAGAGAGCTCGCACAGTTCTTCAATGCAAAAGAGAGCTCGCACAGTTCTTCA	contig0024810	53	+	pma-miR-152b	MIMAT0019482
ape-novel-miR-195	TTCCGTTCATTGCAGAGCACTA	ACAACGTATAGTGCTCTCTATGAACTGAATGCAGGCAGCTCTATGCATTCCGTTCATTGCAGAGCACTATATGTGTGCA	contig0007105	813	-	no match
ape-novel-miR-199	ATTCGTACGAAGAAAAGCTAAGA	CGAAGACAGTCACGGCCTTTTCTTCATAAGAGTTCATGTGTCGCATGAATTCGTACGAAGAAAAGCTAAGACGATCTCACC	contig0011554	75	-	no match
ape-novel-miR-201	TTTGATGCATCAGTGGATTTGA	ATCCGTATTTCAAATCCATTGATGGACCAAACAGCCTTACAGAGTTGTTTGATGCATCAGTGGATTTGAAATACGGACA	contig0014118	600	-	no match
ape-novel-miR-203	AGAACTAATGGTGATGATGAA	TAGAATTAGAAGAACTAATGGTGATGATGAATTTTTATACCAATATTCATCATCACCATTAGTTCTTCTAATATCAA	contig0018531	280	+	dps-miR-2571-5p	MIMAT0012412	mir-392 mir-6 mir-556 mir-577 mir-598
ape-novel-miR-204	TGCAACGAAATGCGAGCTCTGCA	CGCACTCGTGCAGGGTTCGCATGAGTGCGGTTTGCAGTTTGTGGGTGCTGCAACGAAATGCGAGCTCTGCAACATCCACTG	contig0020732	73	-	hsv1-miR-H13	MIMAT0014690	mir-304
ape-novel-miR-207	TATCGTGATTGCATTATAACTA	TGTATGTGCATAGTTATAATGTAATCACGATATCCGGGATATGGGGATATCGTGATTGCATTATAACTATGCACATACA	contig0027249	338	+	cja-miR-3118	MIMAT0039647	mir-340
ape-novel-miR-25	TCATGTTTGAACTCTTATTTGA	ATTGAACTTTGGGCAAATAAGAGTTCAAACATGAAATAAATGTAATTTCATGTTTGAACTCTTATTTGAACGTCGTACC	scaffold0000379	28035	+	hsa-miR-10393-3p	MIMAT0041618
ape-novel-miR-27	CCAGATCTTCATACTTCCA	GTGAGCTGGAAGTGAGGTCTTAAGGCAACAACACTTCGAATGTGCCAGATCTTCATACTTCCAGCTCACATGT	scaffold0000532	5823	+	no match
ape-novel-miR-29	AACGTGATTCGAATGACAATTGA	TGTGAGGTGATCAACTGCCATTCGAATCACGTTCCCAAGGGTGTGATGAACGTGATTCGAATGACAATTGATTTGCTCTGG	scaffold0000532	24303	+	no match
ape-novel-miR-30	GATATCAATGAGCTCAGAACGCA	GAAATTTTGATGCCTTCTGTAGCTTATTGATAACGATATGAAATTCTTGATATCAATGAGCTCAGAACGCATCATCCACGG	scaffold0000618	9878	+	cqu-miR-2951-5p	MIMAT0014432
ape-novel-miR-32	TGGTCATTACTGTTTACTA	ACAGAAGAAGTGGTCATTACTGTTTACTATATTACAGCAAAGAATAATAGTAAACAGTAATGACCACTTTACT	scaffold0000693	17702	+	no match
ape-novel-miR-35	AAAAATCGAGTTGTGGGAACA	CCGTAACGGGACAATGTGCTTGCAGCTCGAAAGCTGTAAACGATGCAAAAATCGAGTTGTGGGAACATGATACAGGT	scaffold0000925	15835	+	no match
ape-novel-miR-36	TATTGTCGGCTTGTAAGTCTTGA	TCGTCAGTGGTCAGGACTTGTGAGCCATCAACACGTTAGTAGTCAGTGTATTGTCGGCTTGTAAGTCTTGACCAATGAACG	scaffold0000993	3176	+	mmu-miR-7233-3p	MIMAT0028435
ape-novel-miR-37	CGACTGTTTACTTATTAGCCA	TTCGGGCCTTCGACTGTTTACTTATTAGCCACTGTTGATTGACAAGTGGTTAATGAGTGAACAGTCAAGCAAACGAA	scaffold0001302	7401	+	no match
ape-novel-miR-39	CCTGAAATTTCGTTTGGATGCCA	ATGGTTGTGATGGTATCCGAGCGAAATTTCATATCGGAATCCAACTGACCTGAAATTTCGTTTGGATGCCATCACTGCCGC	scaffold0001247	1855	+	cel-miR-90-3p	MIMAT0000061
ape-novel-miR-4	TACCCGTATGTTTCTCAG	TTTCTCGGCAGAGCAATGACGGGATTATGTTAAGCTAGAATCATACCCGTATGTTTCTCA GTCGCGAAGCA	scaffold0000023	116115	+	cbr-mir-55	MIMAT0001310
ape-novel-miR-40	ATCCTGTTCACTGCTTCAATTTA	TTCATTCGGAATCCTGTTCACTGCTTCAATTTACGTGAATCTAAAATTGAAGCAGTGAACAGGATTCCGATATGATATCTA	scaffold0001348	10459	+	no match
ape-novel-miR-41	TCAAACTCTGGAAACGTTTCGA	TGTGTTTCAATCAAACTCTGGAAACGTTTCGAAATTACATTTCGAAACGTTTCCAGAGTCTGCCTCAAGCGCACAATAT	scaffold0001408	703	+	no match
ape-novel-miR-45	TGATATTGACAGCCGACCTGA	CAAGTTCATCGGGTCGGCTGTCAATATCAATTTGATCCAGGTATATTGATATTGACAGCCGACCTGATGAACTGGAT	scaffold0001946	2415	+	no match
ape-novel-miR-50	AATGACTGTCAAATGCTGATAA	TTTTCTTTTATCAGCATTTGACAGTCATTTGATATCCAACGTTATCAAATGACTGTCAAATGCTGATAAAAGAAGAATT	contig0000250	525	+	cja-miR-1327	MIMAT0039419	mir-2238
ape-novel-miR-53	ATTTAAATTGTTAAACTCTCCA	TTTTCTCGCTGTGGAGACTTTAACAATTTAAATTGCGCATTGCTGCAATTTAAATTGTTAAACTCTCCACAGCATTAAA	scaffold0002875	584	+	no match
ape-novel-miR-57	AATGGTTGGCATGGGACAA	GCTGTATTCCCATCAATCGTTGGACGACCTCGACATCAAGGCGTAATGGTTGGCATGGGACAAAAGGTAACTG	scaffold0003408	1620	+	hsa-miR-584-5p	MIMAT0003249
ape-novel-miR-6	TGCCATCACTGTCAGAATTGA	TTTTTTTTTCATTTCTGATAGTGATGGCATCAGAACTTCGTTCGGATGCCATCACTGTCAGAATTGAATGTAACACT	scaffold0000026	32953	+	bmo-miR-11-3p	MIMAT0013602
ape-novel-miR-65	ATCTAGAGGAGCTGAATTCA	GATTTTGACGATCTAGAGGAGCTGAATTCAGAGTCGGAAGAGCAACCGGCCGAGTTAGTGCCGCTCGGGATGCGA	scaffold0004955	1537	+	no match
ape-novel-miR-69	AGGAAGGTGGACTGCATCA	ATACGCCGATGACAGTCCAGTGAAGCCATGGCTGGATGCACACAAGGAAGGTGGACTGCATCATATCTGCATC	scaffold0006228	1831	+	no match
ape-novel-miR-7	AGGCCTTCACTGTGATCTGCAGA	CCTATTGCTGAAGTGTTCTGATGCAGAGTATGAAGAACCGATTGGTCATACTCTGCACCTGAACGCATCAAAGCATCGTTG	scaffold0000030	63141	+	ppc-miR-8309-5p	MIMAT0033148
ape-novel-miR-70	CAGCGAGCACTGAACCACGATCA	AACGTTTGATCGTGGTTCAGTGCTCGCTGCTGTAAACGAAACAGCGAGCAGCGAGCACTGAACCACGATCAAACGACCTGA	contig0003174	787	+	mdo-miR-7280-5p	MIMAT0028534	mir-345
ape-novel-miR-72	GTGGTTAGGATTTGCGGCTCTCA	TTGTGGTCTAGTGGTTAGGATTTGCGGCTCTCACCCGCAAGGCCCGGGTTCGATTCCCGGCAACGGAATATAGTTTTGCTG	contig0003709	1	+	no match
ape-novel-miR-73	CAGCTTTACACAGATCGTGTGGA	CGTTGCTATCGTTCACATGATCTGCGTAAAGCAGCTTACCATTTCCAGCAGCTTTACACAGATCGTGTGGACGACAACAAT	contig0003794	516	+	no match
ape-novel-miR-74	GACGAATAAACGATTGTTGGAA	TTCCAACAATCGTTTATTCGTTCAATTACCTCAAACTTGGGTAATTGGACGAATAAACGATTGTTGGAAACCCAATAAT	scaffold0006879	181	+	osa-miR5799	MIMAT0023268
ape-novel-miR-77	TTTCGCGATCAGAGGCCCCGAAA	GACCGTTTTAAGGGGCCCACTGACCGCTAGACGGGTGCCAAAGTGCCGTTTCGCGATCAGAGGCCCCGAAAAGGAAAGCCT	scaffold0007324	1597	+	api-miR-3055	MIMAT0014798
ape-novel-miR-78	CACAATTCGAATCTCGGGTATA	CACTAAACATGCAGCGATGTCCGAGTGGTTAAGGAGTTTGACTCGAAATCAAATGGGCTCTGCCCGCGTAGGTTCGAAT	contig0005827	837	+	sme-miR-10a-3p	MIMAT0012130
ape-novel-miR-8	AGGAAGAAGTACTGACTGAAAA	CTCAATTAAACTTTTCAGTCAGTATTTCTTCCTTTATAGAGTAATAAAGGAAGAAGTACTGACTGAAAAGTTTAATTGA	scaffold0000033	160839	+	no match
ape-novel-miR-81	TCTCGATGGTCGAATTACACTA	GTTGATCTTTCGTGTAATTCGACCATCGAGACATGTTACATCACATGTCTCGATGGTCGAATTACACTAAAGATCAACT	scaffold0008905	462	+	no match
ape-novel-miR-82	TCGGACGATGAGCAATGAATA	GCCATTATTCATTGCTCATCTTCCAATGCTACGAAAGTCGATCGCATCGGACGATGAGCAATGAATAGCCGAATGAT	contig0008247	1029	+	no match
ape-novel-miR-83	TGGGCACTAATGATATCTGACA	AGCGGATATCTCTTCCGCCTACCATGAGTTATTTGTTAACTCAAAATTGGGCACTAATGATATCTGACATTTGCATTTG	contig0008416			no match
ape-novel-miR-84	TATTGATTGGGGAATACATTA	ATGTTCAAGCTAATGTATTCCCCAATCAACACGTATTGTTACTCCGTATTGATTGGGGAATACATTAGCTTGATAAG	contig0012457	812	-	iltv-miR-I1-5p	MIMAT0012723
ape-novel-miR-85	CTTCCACTTACACACTGCAATA	TTCACGGTATATTATAGTGTGTAAATGAAAATTATGCCAGCGAATCACTTCCACTTACACACTGCAATATCGAGTGAAT	contig0012752	711	+	no match
ape-novel-miR-88	TCGTTTTAGCATACTCTCTAGTA	CGGTGCCCTCTCGTTTTAGCATACTCTCTAGTATGGTGAAATGATGCTAGAGAGTATGGTATAAGGAGAGGGCGCAGATGG	contig0017178	506	+	no match
ape-novel-miR-89	AGAACTAATGGTGATGATGAATA	TGATATTAGAAGAACTAATGGTGATGATGAATATTGGTATAAAAATTCATCATCACCATTAGTTCTTCTAATTCTACTTCC	contig0018531	281	+	dps-miR-2571-5p	MIMAT0012412
ape-novel-miR-9	GTGCCAGGAAGTAGAATCTGCAA	TGTAGACAATGTGCCAGGAAGTAGAATCTGCAAGGCAACTCATTGCTATGTGGATGTGGACAAACTTGGCGAAACTAGTGT	scaffold0000035	42215	+	mmu-miR-6999-5p	MIMAT0027900
ape-novel-miR-92	ATGCTCTGTCGAAGCTTTGTGA	TTGCTTTGAAATGCTCTGTCGAAGCTTTGTGATTGACATATAGAAACAGAATCACGGAGTCAAAACTGAGCAGAAATCA	contig0020993	328	-	no match
ape-novel-miR-97	GGCCGCGTGGCGCAATGGACA	CTGCATATGTGGCCGCGTGGCGCAATGGACAACGCGTCGGTCTACGGAACCGTTGTTCAGATGGCCGAACTCCCTCA	contig0027323	495	+	mml-mir-3151	MIMAT0024318
ape-novel-miR-98	ATCTTATGTCATATCAAATATCA	CAAATTTAAGTGATATTTGATATGACATAAGTTTGACAAACGTTACCAATCTTATGTCATATCAAATATCACTTAAATCAT	contig0027495	171	+	no match
ape-novel-miR-99	TTTAGCACTGAAGAGAACTCGCA	GAACTCGCACAGTTCTCTTCAATGCAAAGGAGAAGTTTCATAGTTCTCTTTAGCACTGAAGAGAACTCGCACAGTTTTCTT	contig0028724	146	+	gma-MIR319p	MIMAT0036379
