# Supplementary material for: A miRNAs catalogue from third-stage larvae and extracellular vesicles of Anisakis pegreffii provides new clues for host-parasite interplay
Source: Sci Rep. 2022 Jun 11;12:9667. doi: 10.1038/s41598-022-13594-3 (PMC9188560; doi:10.1038/s41598-022-13594-3)
Supplement: Supplementary file 3 — Supplementary Information 3. [file 41598_2022_13594_MOESM3_ESM.xlsx]

## Sheet: Foglio1
ID	logFC	logCPM	LR	PValue	FDR
ape-novel-miR-131	-5.37951	12.6394	133.357	7.55316e-31	1.17829e-28
ape-miR-5360-5p	5.07066	11.6613	78.7265	7.13323e-19	4.02753e-17
ape-miR-228-5p	5.69053	11.3103	78.5639	7.74524e-19	4.02753e-17
ape-miR-87b-3p	6.00987	9.79867	45.3266	1.66773e-11	6.50414e-10
ape-miR-1175-3p	3.96492	10.0675	36.3226	1.67213e-09	5.21704e-08
ape-miR-57-5p	2.61101	13.3866	33.7896	6.14047e-09	1.59652e-07
ape-miR-44a-3p	3.07328	10.2173	31.18	2.3518e-08	5.24115e-07
ape-novel-miR-19	-6.02933	7.24732	29.2597	6.32998e-08	1.23435e-06
ape-novel-miR-185	3.36114	10.6853	26.6561	2.4308e-07	4.21339e-06
ape-novel-miR-65	-4.05574	8.2214	25.9855	3.43986e-07	5.36619e-06
ape-miR-86-5p	9.41328	8.26225	23.3321	1.36304e-06	1.93304e-05
ape-miR-50-3p	1.98581	12.7722	21.367	3.79235e-06	4.93005e-05
ape-miR-100a-1-5p	-1.32173	18.7498	18.2425	1.94495e-05	0.000233394
ape-miR-100b-5p	1.51113	14.9162	17.7585	2.50792e-05	0.000260823
ape-miR-2b-3p	8.89725	7.83124	17.7962	2.45869e-05	0.000260823
ape-miR-993-5p	2.42858	9.62175	16.2182	5.64492e-05	0.000518004
ape-miR-133-3p	4.27121	8.31517	16.2757	5.4763e-05	0.000518004
ape-miR-1-3p	2.07408	17.2409	15.7994	7.04262e-05	0.00061036
ape-miR-9-5p	1.71882	16.3264	14.7341	0.000123788	0.00101636
ape-miR-279a-3p	1.88362	10.1068	14.4192	0.0001463	0.00114114
ape-novel-miR-97	-4.57581	4.6673	13.727	0.000211388	0.00157031
ape-novel-miR-27	-1.93577	8.6778	11.872	0.00056984	0.003865
ape-miR-79-3p	3.70084	7.88648	11.9087	0.000558737	0.003865
ape-novel-miR-177	3.09011	8.17213	11.7912	0.000595111	0.00386822
ape-novel-miR-6	8.11564	7.18651	11.6567	0.000639705	0.00399176
ape-novel-miR-84	8.65087	7.62683	11.3288	0.00076316	0.00457896
ape-miR-7-5p	-4.29745	9.82739	11.023	0.000899868	0.00519924
ape-miR-5364-3p	1.32247	12.8773	10.5935	0.00113488	0.00632291
ape-miR-76-3p	7.85456	6.97322	9.96384	0.00159645	0.00858779
ape-novel-miR-57	-3.81437	4.63619	8.7657	0.00306948	0.0159613
ape-miR-2a-3p	2.34867	8.10132	8.2984	0.003968	0.019968
ape-miR-83-3p	2.06765	8.50124	7.85662	0.00506351	0.0246846
ape-novel-miR-69	-2.61495	5.53573	7.76674	0.0053217	0.0251571
ape-miR-5353-3p	-3.48036	4.40851	7.46454	0.00629261	0.028872
ape-miR-252-5p	2.5236	7.71095	7.03271	0.00800343	0.0356724
ape-miR-5358a-3p	0.963404	13.3303	6.8685	0.0087728	0.0380155
ape-miR-72-5p	-1.58584	8.87799	6.57524	0.0103407	0.0427029
ape-novel-miR-184	-1.39448	8.49582	6.56473	0.010402	0.0427029
ape-miR-5366-3p	7.10587	6.36926	6.33104	0.0118643	0.0474571
ape-lin-4-5p	-0.846675	14.7913	6.23236	0.0125436	0.0489201
ape-miR-993-3p	1.03894	10.5598	5.98005	0.0144686	0.0550513
ape-novel-miR-141	-2.63819	5.01325	5.62837	0.017672	0.0641124
ape-miR-5364-5p	7.22025	6.46072	5.64629	0.0174923	0.0641124
ape-novel-miR-203	-2.50699	5.14521	5.45161	0.0195503	0.0693148
ape-miR-92-3p	1.03969	10.2004	5.10834	0.023811	0.0825449
ape-miR-34-5p	1.06036	12.3664	4.73777	0.0295072	0.100068
ape-miR-1175-5p	6.89597	6.20257	4.59308	0.0321012	0.106549
ape-miR-5358a-5p	1.80238	7.63248	4.48848	0.0341241	0.110903
ape-miR-79-5p	6.44081	5.8483	4.37274	0.0365183	0.116262
ape-novel-miR-36	2.43825	6.82707	4.19125	0.0406332	0.126776
ape-novel-miR-73	1.67252	7.96881	4.11358	0.0425403	0.127621
ape-novel-miR-98	6.3741	5.79754	4.14428	0.0417755	0.127621
ape-novel-miR-83	-1.88449	8.27354	3.96501	0.0464552	0.136736
ape-novel-miR-164	1.68358	7.58508	3.85647	0.0495546	0.143158
ape-novel-miR-8	-2.8862	4.32671	3.73275	0.0533556	0.151336
ape-novel-miR-78	6.19382	5.66105	3.69512	0.054572	0.152022
ape-novel-miR-70	6.90647	6.20972	3.44274	0.0635303	0.173872
ape-novel-miR-134	-2.96731	4.3356	3.26	0.0709893	0.190937
ape-novel-miR-85	-2.38122	4.43808	2.86197	0.0906966	0.237206
ape-miR-9-3p	0.743634	11.7501	2.85248	0.0912332	0.237206
ape-novel-miR-50	5.83208	5.39382	2.78355	0.0952367	0.243556
ape-miR-2b-5p	1.13934	8.17743	2.7313	0.0983992	0.247585
ape-miR-34-3p	5.71096	5.30729	2.63241	0.104703	0.255213
ape-novel-miR-100	5.81354	5.38102	2.63458	0.10456	0.255213
ape-miR-81a	0.597579	13.9955	2.56851	0.10901	0.261624
ape-novel-miR-145	-1.32953	6.89546	2.51192	0.112988	0.267063
ape-miR-49-3p	5.50066	5.15966	2.28087	0.130979	0.304966
ape-novel-miR-37	1.45121	6.91598	1.98903	0.158442	0.363486
ape-novel-miR-188	-0.799696	7.97018	1.89111	0.169077	0.3768
ape-novel-miR-7	0.758726	9.23656	1.89317	0.168844	0.3768
ape-novel-miR-25	5.10192	4.89339	1.7271	0.188782	0.414788
ape-miR-87a-5p	5.03647	4.85145	1.65152	0.198753	0.430631
ape-miR-71-3p	1.6738	6.23201	1.61024	0.204458	0.435793
ape-novel-miR-127	5.04915	4.85874	1.59423	0.206722	0.435793
ape-novel-miR-172	-0.924528	6.80292	1.46015	0.226907	0.449148
ape-novel-miR-88	4.84414	4.73164	1.46975	0.225385	0.449148
ape-novel-miR-82	4.84618	4.73293	1.45672	0.227453	0.449148
ape-miR-67-3p	4.90263	4.76797	1.4751	0.224542	0.449148
ape-miR-49-5p	4.91962	4.77749	1.46798	0.225665	0.449148
ape-novel-miR-199	4.97562	4.8132	1.43728	0.230579	0.44963
ape-novel-miR-191	4.78069	4.69283	1.36155	0.243269	0.468519
ape-novel-miR-17	0.772414	8.2683	1.3275	0.249251	0.474185
ape-novel-miR-193	4.68011	4.63514	1.22142	0.269083	0.505746
ape-novel-miR-155	4.53323	4.5486	1.18436	0.27647	0.513445
ape-novel-miR-9	-0.718548	7.55569	1.16373	0.280693	0.515154
ape-miR-124-3p	-1.9453	4.09771	1.14156	0.285323	0.517562
ape-novel-miR-35	1.10272	6.60651	1.09329	0.295744	0.520366
ape-novel-miR-13	4.4383	4.49562	1.09057	0.296345	0.520366
ape-miR-100c-5p	4.51106	4.53861	1.08818	0.296876	0.520366
ape-novel-miR-81	-1.91947	4.10103	1.06762	0.301483	0.5218
ape-novel-miR-30	4.43405	4.49418	1.05489	0.304383	0.5218
ape-novel-miR-207	0.91349	6.95194	1.02247	0.311933	0.524106
ape-novel-miR-181	4.33883	4.44129	1.0203	0.312448	0.524106
ape-novel-miR-89	-0.606597	10.1826	0.978976	0.322452	0.533034
ape-novel-miR-161	4.25838	4.39932	0.9656	0.32578	0.533034
ape-novel-miR-105	4.26076	4.40008	0.956695	0.328021	0.533034
ape-miR-36b-3p	4.25405	4.39628	0.922321	0.336866	0.541764
ape-miR-86-3p	4.14184	4.33914	0.895491	0.343994	0.547582
ape-novel-miR-140	4.13261	4.3344	0.872695	0.35021	0.551846
ape-novel-miR-192	4.11729	4.32883	0.829151	0.362518	0.565528
ape-novel-miR-0	4.0174	4.27703	0.814295	0.366853	0.566625
ape-novel-miR-195	4.01139	4.2746	0.797926	0.371714	0.568504
ape-novel-miR-147	1.09518	6.58699	0.768553	0.380665	0.574269
ape-novel-miR-39	4.00904	4.27457	0.761544	0.382846	0.574269
ape-novel-miR-74	3.75791	4.15678	0.671487	0.412534	0.601683
ape-novel-miR-41	3.76012	4.15763	0.669396	0.413262	0.601683
ape-novel-miR-157	3.76348	4.15848	0.66003	0.416549	0.601683
ape-novel-miR-113	3.86854	4.2095	0.68346	0.408398	0.601683
ape-novel-miR-32	-0.986073	5.14437	0.633857	0.425944	0.609608
ape-miR-5366-5p	3.78316	4.16364	0.619447	0.431253	0.611595
ape-miR-44a-5p	3.59318	4.08553	0.592852	0.441318	0.620231
ape-novel-miR-125	3.60283	4.0891	0.581529	0.445714	0.620815
ape-novel-miR-29	3.41345	4.0132	0.51251	0.474054	0.654447
ape-novel-miR-167	-0.826585	5.24067	0.449507	0.502569	0.687726
ape-novel-miR-4	0.512437	7.32825	0.429691	0.51214	0.69473
ape-novel-miR-201	3.19532	3.93394	0.420323	0.516776	0.694974
ape-novel-miR-99	0.619513	6.72814	0.402572	0.525764	0.701018
ape-novel-miR-189	2.97198	3.85688	0.361924	0.54744	0.70579
ape-miR-43d-5p	2.97908	3.8588	0.362788	0.546962	0.70579
ape-novel-miR-45	2.98434	3.85981	0.376168	0.539661	0.70579
ape-novel-miR-103	3.00937	3.86663	0.369039	0.543528	0.70579
ape-novel-miR-133	-0.483815	6.33239	0.289025	0.590846	0.743323
ape-miR-87b-5p	0.585892	6.21859	0.291378	0.589339	0.743323
ape-miR-84-3p	2.70891	3.77601	0.303942	0.581422	0.743323
ape-novel-miR-148	-0.360197	7.29114	0.243804	0.621472	0.763383
ape-miR-71-5p	-0.151538	17.1414	0.252295	0.615464	0.763383
ape-miR-5361-5p	0.21462	14.1266	0.247588	0.618778	0.763383
ape-miR-791-5p	2.35965	3.68346	0.227824	0.633142	0.771642
ape-novel-miR-132	-0.790927	4.57875	0.202709	0.652543	0.777075
ape-novel-miR-106	-0.729772	4.62433	0.206559	0.649478	0.777075
ape-miR-1822-5p	-0.724972	4.62937	0.207377	0.648831	0.777075
ape-novel-miR-118	-0.491693	5.4499	0.163668	0.685802	0.78659
ape-lin-4-3p	1.91189	3.5887	0.152847	0.695829	0.78659
ape-miR-124-5p	1.91189	3.5887	0.152847	0.695829	0.78659
ape-miR-5359-5p	1.91189	3.5887	0.152847	0.695829	0.78659
ape-miR-279a-5p	1.91444	3.58977	0.153126	0.695565	0.78659
ape-novel-miR-154	1.91444	3.58977	0.153126	0.695565	0.78659
ape-miR-36b-5p	1.91978	3.59196	0.153714	0.695011	0.78659
ape-novel-miR-124	-0.127928	12.5216	0.120811	0.728157	0.817212
ape-novel-miR-18	0.453703	5.34312	0.0968793	0.755607	0.841962
ape-miR-283-5p	0.284115	5.99215	0.0659721	0.797294	0.875901
ape-novel-miR-142	0.382274	5.2928	0.0687121	0.793221	0.875901
ape-novel-miR-92	0.190206	7.09424	0.0586895	0.808579	0.882087
ape-miR-1822-3p	0.125325	11.7856	0.0535348	0.817023	0.885108
ape-novel-miR-77	-0.322573	4.84436	0.040743	0.840035	0.887045
ape-miR-83-5p	-0.23785	5.66239	0.0415381	0.838503	0.887045
ape-novel-miR-150	-0.219395	5.64217	0.03711	0.847241	0.887045
ape-novel-miR-204	0.231475	5.95645	0.0428227	0.83606	0.887045
ape-novel-miR-53	0.298023	5.23476	0.0399261	0.841625	0.887045
ape-novel-miR-40	-0.255608	4.88659	0.0269909	0.869504	0.904284
ape-novel-miR-14	-0.165049	4.9342	0.0104523	0.918569	0.942742
ape-miR-50-5p	0.113359	5.90546	0.0104533	0.918565	0.942742
ape-novel-miR-12	-0.128137	4.96363	0.00697505	0.933441	0.951743
ape-novel-miR-139	-0.114077	4.97075	0.00540437	0.941397	0.953132
ape-novel-miR-72	0.0251247	11.2531	0.00345447	0.953132	0.953132
ape-miR-87a-3p	0.0960054	5.14135	0.0041766	0.948471	0.953132
